# Supplementary material for: What Has Longitudinal ‘Omics’ Studies Taught Us about Irritable Bowel Syndrome? A Systematic Review
Source: Metabolites. 2023 Mar 28;13(4):484. doi: 10.3390/metabo13040484 (PMC10142038; doi:10.3390/metabo13040484)
Supplement: Supplementary file 1 [file metabolites-13-00484-s001.zip]

Archive with 1 entries (1 files):
- metabolites-2270875-supplementary.pdf
